# Supplementary material for: Narrow lpa1 Metaxylems Enhance Drought Tolerance and Optimize Water Use for Grain Filling in Dwarf Rice
Source: Front Plant Sci. 2022 May 10;13:894545. doi: 10.3389/fpls.2022.894545 (PMC9127761; doi:10.3389/fpls.2022.894545)
Supplement: Supplementary file 2 [file Data_Sheet_2.xlsx]

## Sheet: Table S1
Table S1. DEG profiles between WT and lpa1-3
			Normalized expressoin (TPM)				Annotation (version, IRGSP-1.0)
Gene ID	Fold change	P value	WT_1	WT_2	lpa1-3_1	lpa1-3_2	Description	GO term and ID
Os01g0133200	1.6551	8.36979e-05	60.77	70.99	109.03	125.63	Conserved hypothetical protein.
Os01g0149400	1.55872	0.0055068	91.47	149.05	297.95	204.46	Hypothetical protein.
Os01g0200300	-1.53642	0.00688841	11.24	8.97	3.17	3.03	Similar to Homeobox-leucine zipper protein HOX29.
Os01g0200950	1.54812	0.00131454	37.99	46.88	69.88	72.76	Non-protein coding transcript.
Os01g0256500	1.64656	0.000156721	70.88	65.6	111.96	132.42	Similar to ZnI.
Os01g0323775	-1.59315	0.00011655	123.97	181.98	96.27	69.94	Hypothetical protein.
Os01g0327400	-1.6307	0.000499564	47.63	51.31	26.98	22	Similar to Peroxidase (Fragment).	Biological Process: response to oxidative stress (GO:0006979), Biological Process: oxidation-reduction process (GO:0055114), Molecular Function: peroxidase activity (GO:0004601), Molecular Function: heme binding (GO:0020037)
Os01g0382400	-1.52322	0.000818189	9.57	10.33	0	0	Similar to Pathogenesis-related protein PRB1-2 precursor.	Cellular Component: extracellular region (GO:0005576)
Os01g0543100	-1.54178	0.00556874	25.2	28.47	15.35	10.38	Similar to Peroxidase 72 precursor (EC 1.11.1.7) (Atperox P72) (PRXR8) (ATP6a).	Biological Process: response to oxidative stress (GO:0006979), Biological Process: oxidation-reduction process (GO:0055114), Molecular Function: peroxidase activity (GO:0004601), Molecular Function: heme binding (GO:0020037)
Os01g0570500	1.50789	0.00186433	15.68	21.17	27.31	31.6	Similar to predicted protein.	Molecular Function: transferase activity, transferring phosphorus-containing groups (GO:0016772)
Os01g0644000	1.64135	0.000177656	95.27	81.68	156.75	159.57	Twin-arginine translocation pathway signal domain containing protein.
Os01g0704250	-1.50078	0.00721078	64.51	94.49	54.1	29.34	Non-protein coding transcript.
Os01g0755500	1.53766	0.00716505	7.53	11.27	15.39	22.1	Plant-specific transcription factor, miR319 target gene
Os01g0756300	-1.60624	0.00346739	34.91	24.69	6.44	14.84	Conserved hypothetical protein.
Os01g0757200	-1.66033	0.00173913	14.96	9.27	4.04	3.56	GA 2-oxidase3, GA metabolism	Biological Process: oxidation-reduction process (GO:0055114), Molecular Function: oxidoreductase activity (GO:0016491), Molecular Function: oxidoreductase activity, acting on paired donors, with incorporation or reduction of molecular oxygen, 2-oxoglutarate as one donor, and incorporation of one atom each of oxygen into both donors (GO:0016706)
Os01g0765000	1.5957	0.00329571	6.31	8.47	14.39	16.51	Similar to deoxycytidylate deaminase.	Molecular Function: catalytic activity (GO:0003824), Molecular Function: zinc ion binding (GO:0008270), Molecular Function: hydrolase activity (GO:0016787)
Os01g0822900	-2.07308	1.18685e-15	1059.77	1051.72	424.92	481.58	Non-protein coding transcript.
Os01g0825800	-1.60091	0.00242985	6.85	10.46	2.74	1.26	Similar to Amino acid-polyamine transporter.
Os01g0859500	1.60982	0.001802	9.31	11.83	20.07	21.04	Similar to Basic leucine zipper protein (Liguleless2).	Biological Process: regulation of transcription, DNA-dependent (GO:0006355), Molecular Function: sequence-specific DNA binding transcription factor activity (GO:0003700), Molecular Function: sequence-specific DNA binding (GO:0043565), Molecular Function: protein dimerization activity (GO:0046983)
Os01g0869800	-1.54084	0.00761986	22.95	20.28	8.86	8.88	22-kDa Photosystem II protein, Photoprotection
Os01g0873900	1.55119	0.00505322	10.87	19.4	24.86	33.15	Similar to F23M19.3.
Os01g0881800	1.58093	0.00425945	10.24	8.7	15.6	24.33	Conserved hypothetical protein.
Os01g0960500	-1.62768	0.00210177	8.23	6.05	1.5	2.19	Zinc finger, RING/FYVE/PHD-type domain containing protein.	Molecular Function: protein binding (GO:0005515), Molecular Function: zinc ion binding (GO:0008270)
Os01g0963800	-1.87103	2.54953e-05	83.65	116.85	46.61	31.06	Conserved hypothetical protein.
Os02g0120850	-1.728	5.73176e-05	21.6	6.94	0	0	Non-protein coding transcript.
Os02g0138000	-1.52313	0.00291814	31.54	54.56	27.42	19.04	Leucine-rich repeat, plant specific containing protein.	Molecular Function: protein binding (GO:0005515)
Os02g0172800	1.52283	0.00375048	20.81	24.22	45.51	31.31	Similar to Zinc-binding protein.	Cellular Component: intracellular (GO:0005622), Molecular Function: zinc ion binding (GO:0008270)
Os02g0195500	-1.50711	0.0114047	6.56	5.07	2.39	2.33	Similar to catalytic.
Os02g0301100	-1.63741	0.00198181	21.83	24.41	11.43	7.53	RAG1-activating protein 1 homologue domain containing protein.
Os02g0462000	-1.56905	0.00526994	4.51	5.02	2.11	1.82	Hypothetical gene.
Os02g0503700	1.51065	0.0100632	3.14	3.36	9.55	7.11	Similar to Cytochrome P450 CYP81L6.	Biological Process: oxidation-reduction process (GO:0055114), Molecular Function: iron ion binding (GO:0005506), Molecular Function: electron carrier activity (GO:0009055), Molecular Function: oxidoreductase activity, acting on paired donors, with incorporation or reduction of molecular oxygen (GO:0016705), Molecular Function: heme binding (GO:0020037)
Os02g0593700	1.52973	3.84534e-05	47.7	49.53	70.58	78.65	Similar to TA4 protein (Fragment).	Molecular Function: protein binding (GO:0005515), Molecular Function: zinc ion binding (GO:0008270)
Os02g0597800	-1.58244	0.00362528	13.34	17.34	8.76	5.02	Nuclear hormone receptor, ligand-binding domain containing protein.	Biological Process: regulation of transcription, DNA-dependent (GO:0006355), Biological Process: steroid hormone mediated signaling pathway (GO:0043401), Cellular Component: nucleus (GO:0005634), Molecular Function: sequence-specific DNA binding transcription factor activity (GO:0003700), Molecular Function: steroid hormone receptor activity (GO:0003707)
Os02g0601600	1.50993	0.0109516	4.58	3.97	10.91	8.59	Hypothetical conserved gene.
Os02g0603600	-1.57703	0.00477177	15.46	13.72	5.74	4.13	Conserved hypothetical protein.
Os02g0603800	-1.53677	0.00262475	21.53	23.13	11.25	12.42	Similar to Isoprenoid biosynthesis-like protein (Fragment).	Biological Process: isoprenoid biosynthetic process (GO:0008299), Biological Process: terpenoid biosynthetic process (GO:0016114), Biological Process: oxidation-reduction process (GO:0055114), Molecular Function: iron ion binding (GO:0005506), Molecular Function: 4-hydroxy-3-methylbut-2-en-1-yl diphosphate synthase activity (GO:0046429)
Os02g0606400	-2.68949	7.51192e-10	34.76	27.41	1.52	2.18	Hypothetical protein.
Os02g0620200	1.53888	0.000495256	170.05	180.1	318.17	247.92	Conserved hypothetical protein.
Os02g0671800	-3.01931	6.39386e-14	21.8	25.74	5.28	4	Integrase, catalytic core domain containing protein.	Biological Process: DNA integration (GO:0015074), Molecular Function: nucleic acid binding (GO:0003676), Molecular Function: zinc ion binding (GO:0008270)
Os02g0695600	1.52173	0.00416651	65.96	44.65	90.5	99.24	Conserved hypothetical protein.
Os02g0703600	-1.5212	0.0094789	6.6	7.81	2.34	3.09	Similar to Abscisic acid 8'-hydroxylase 1.	Biological Process: oxidation-reduction process (GO:0055114), Molecular Function: iron ion binding (GO:0005506), Molecular Function: electron carrier activity (GO:0009055), Molecular Function: oxidoreductase activity, acting on paired donors, with incorporation or reduction of molecular oxygen (GO:0016705), Molecular Function: heme binding (GO:0020037)
Os02g0722300	-1.63484	0.00208252	11.21	24.69	7.91	6.68	Nonaspanin (TM9SF) family protein.	Cellular Component: integral to membrane (GO:0016021)
Os02g0764100	1.53813	0.00612991	5.05	5.78	16.55	17.23	Similar to DNA-binding protein RAV1.	Biological Process: regulation of transcription, DNA-dependent (GO:0006355), Molecular Function: DNA binding (GO:0003677)
Os02g0810000	1.50523	0.0113001	64.95	44.37	126.38	138.06	Non-protein coding transcript.
Os03g0101000	1.65082	0.00189854	12.75	13.14	31.72	30.42	Similar to AMP binding protein.
Os03g0103800	-1.51987	0.00400801	25.27	33.44	19.54	11.66	Conserved hypothetical protein.
Os03g0115800	-7.90416	2.12138e-38	46.26	47.13	0.2	0	Conserved hypothetical protein.
Os03g0135700	1.69778	0.000144644	22.29	22.99	43.17	43.66	Transcriptional activator Rb homolog (Fragment).
Os03g0142900	1.58299	0.00441106	2.47	3.4	6.32	9.51	Protein of unknown function DUF946, plant family protein.
Os03g0198200	-1.50127	0.0038848	118.02	138.75	81.7	60.73	Hypothetical protein.
Os03g0204366	2.18258	1.24745e-07	0	0	21	29.52	Conserved hypothetical protein.
Os03g0231700	-1.61027	0.000878884	16.28	18.81	8.85	8.55	Similar to Squalene monooxygenase 2 (EC 1.14.99.7).	Biological Process: metabolic process (GO:0008152), Biological Process: oxidation-reduction process (GO:0055114), Cellular Component: integral to membrane (GO:0016021), Molecular Function: squalene monooxygenase activity (GO:0004506), Molecular Function: oxidoreductase activity (GO:0016491), Molecular Function: flavin adenine dinucleotide binding (GO:0050660)
Os03g0259900	-2.14693	3.4121e-07	15.04	13.78	4.19	4.8	Protein of unknown function DUF593 family protein.
Os03g0276500	-1.77229	1.87326e-07	94.93	118.6	57.63	47.31	Similar to Heat shock protein 70.	Molecular Function: ATP binding (GO:0005524)
Os03g0293100	1.69507	0.000502391	25.48	26.5	44.06	64.08	Conserved hypothetical protein.
Os03g0336400	-1.51893	0.00841122	28.64	31.21	14.62	13.79	Similar to Alpha-expansin OsEXPA4.	Biological Process: plant-type cell wall organization (GO:0009664), Cellular Component: extracellular region (GO:0005576)
Os03g0401300	-1.52326	4.03159e-07	2027.47	2467.99	1449.64	1265.08	Similar to Sucrose synthase metabolism (Fragment).	Biological Process: biosynthetic process (GO:0009058), Molecular Function: sucrose synthase activity (GO:0016157)
Os03g0575500	1.6868	3.56788e-05	69.04	76.23	125.94	137.74	Conserved hypothetical protein.
Os03g0670700	1.51568	2.0513e-06	10122.8	9347.16	13367.2	15790.9	Similar to Glycine-rich protein.	Molecular Function: nucleotide binding (GO:0000166), Molecular Function: nucleic acid binding (GO:0003676)
Os03g0674700	1.5139	0.00091909	38.92	41.74	58.9	68.41	Similar to Growth-regulating factor 3.	Biological Process: regulation of transcription, DNA-dependent (GO:0006355), Cellular Component: nucleus (GO:0005634), Molecular Function: protein binding (GO:0005515), Molecular Function: ATP binding (GO:0005524), Molecular Function: hydrolase activity, acting on acid anhydrides, in phosphorus-containing anhydrides (GO:0016818)
Os03g0773000	-1.60675	0.000163801	63.86	58.33	32.08	32.85	Protein of unknown function DUF1005 family protein.
Os03g0803066	1.55921	0.00021725	628.23	521.78	929.91	967.37	Non-protein coding transcript.
Os03g0818200	1.53692	0.000983119	49.81	47.36	69.89	88.53	NAD(P)-binding domain containing protein.	Biological Process: cellular metabolic process (GO:0044237), Molecular Function: nucleotide binding (GO:0000166), Molecular Function: catalytic activity (GO:0003824), Molecular Function: coenzyme binding (GO:0050662)
Os03g0823350	1.70535	6.32029e-05	0	0	322.93	207.99	Conserved hypothetical protein.
Os04g0115200	-1.67765	0.000869971	7.3	18.93	2.98	2.11	Conserved hypothetical protein.
Os04g0115700	-2.10315	5.80637e-07	3.18	6.44	0	0.11	Conserved hypothetical protein.
Os04g0172100	-1.50028	0.0119356	15.35	10.55	6.91	2.92	Conserved hypothetical protein.
Os04g0314500	-1.54847	0.000589103	5.98	10.94	0	0	Hypothetical protein.
Os04g0372400	1.9431	2.15851e-07	41.89	32.53	77.7	83.47	Conserved hypothetical protein.
Os04g0411651	-1.58932	0.00219617	24.12	23.81	3.13	6.19	Hypothetical gene.
Os04g0413500	-1.62596	9.65035e-05	73.14	101.87	54.32	37.62	Cell-wall invertase, Carbon partitioning during early grain filling	Biological Process: carbohydrate metabolic process (GO:0005975), Molecular Function: hydrolase activity, hydrolyzing O-glycosyl compounds (GO:0004553)
Os04g0493400	-2.35648	7.03196e-08	19.37	20.37	2.25	0.65	Similar to Chitinase.
Os04g0494100	-1.53744	0.0012169	6.56	9.88	0.9	0	Similar to Chitinase.
Os04g0495400	-1.58435	0.0019669	24.87	31.6	16.27	11.51	DOMON domain containing protein.	Cellular Component: integral to membrane (GO:0016021)
Os04g0510000	2.30398	2.52494e-08	0	0	40.7	25.65	Similar to OSIGBa0157K09-H0214G12.6 protein.
Os04g0521600	-1.51643	0.00564177	2.73	4.99	0.71	1.04	Similar to OSIGBa0131L05.8 protein.
Os04g0525700	-1.66225	0.0014251	21.09	27.76	12.65	6.93	Similar to Serine carboxypeptidase II precursor (EC 3.4.16.6) (Carboxypeptidase D) (Bri1 suppressor 1) [Contains: Serine carboxypeptidase II chain A; Serine carboxypeptidase II chain B].	Biological Process: proteolysis (GO:0006508), Molecular Function: serine-type carboxypeptidase activity (GO:0004185)
Os04g0551500	1.53751	0.00490139	1.83	1.91	6.49	7.23	SBP domain containing protein.	Cellular Component: nucleus (GO:0005634), Molecular Function: DNA binding (GO:0003677)
Os04g0566000	1.55365	0.00317489	46.25	40.89	75.44	81.38	Similar to OSIGBa0158F05.10 protein.
Os04g0610700	-1.57914	0.00428044	7.83	9.33	3.5	3.9	Similar to OSIGBa0152L12.8 protein.	Biological Process: potassium ion transmembrane transport (GO:0071805), Cellular Component: membrane (GO:0016020), Molecular Function: potassium ion transmembrane transporter activity (GO:0015079)
Os04g0611300	1.63034	6.6383e-07	1338.78	1113.23	1828.44	2207.18	Conserved hypothetical protein.
Os04g0636800	1.53024	0.00126844	80.49	81.63	107.47	156.6	Conserved hypothetical protein.
Os04g0644400	-1.56128	0.000292561	93.22	125.91	63.98	57.47	Similar to Proline-rich-like protein.	Biological Process: lipid transport (GO:0006869)
Os04g0650700	1.70197	0.000344602	7.47	10	20.33	15.3	Similar to OSIGBa0113E10.3 protein.	Molecular Function: hydrolase activity (GO:0016787)
Os04g0656100	-1.71803	1.36227e-05	30.78	42.63	18.55	17.48	Similar to OSIGBa0158D24.1 protein.	Biological Process: ATP catabolic process (GO:0006200), Biological Process: ATP biosynthetic process (GO:0006754), Biological Process: cation transport (GO:0006812), Biological Process: metabolic process (GO:0008152), Cellular Component: membrane (GO:0016020), Cellular Component: integral to membrane (GO:0016021), Molecular Function: catalytic activity (GO:0003824), Molecular Function: ATP bindin…
Os04g0678700	-1.52363	3.39845e-06	328.97	364.52	213.11	203.27	Similar to Protochlorophyllide reductase (EC 1.3.1.33) (PCR) (NADPH- protochlorophyllide oxidoreductase) (POR) (Fragment).	Biological Process: metabolic process (GO:0008152), Biological Process: oxidation-reduction process (GO:0055114), Molecular Function: nucleotide binding (GO:0000166), Molecular Function: oxidoreductase activity (GO:0016491), Molecular Function: protochlorophyllide reductase activity (GO:0016630)
Os04g0688100	-2.00686	2.88879e-06	37.46	36.4	14.07	11.66	Peroxidase (EC 1.11.1.7).	Biological Process: response to oxidative stress (GO:0006979), Biological Process: oxidation-reduction process (GO:0055114), Molecular Function: peroxidase activity (GO:0004601), Molecular Function: heme binding (GO:0020037)
Os04g0688300	-1.76691	0.000341305	22.49	32.39	9.31	10.7	Haem peroxidase, plant/fungal/bacterial family protein.	Biological Process: response to oxidative stress (GO:0006979), Biological Process: oxidation-reduction process (GO:0055114), Molecular Function: peroxidase activity (GO:0004601), Molecular Function: heme binding (GO:0020037)
Os05g0100100	-4.72365	6.845e-22	36.29	35.52	1.38	0.53	Similar to cDNA clone:006-204-G09, full insert sequence.
Os05g0127300	-1.53333	0.00808954	5.94	7.77	2.01	2.95	Regulator of chromosome condensation/beta-lactamase-inhibitor protein II domain containing protein.
Os05g0230501	2.09154	3.99069e-07	0	0	188.97	83.69	Hypothetical conserved gene.
Os05g0333500	-1.84966	0.000139154	8.55	11.58	1.43	3.22	Heat shock protein DnaJ family protein, Chloroplast development and differentiation	Biological Process: protein folding (GO:0006457), Biological Process: response to heat (GO:0009408), Molecular Function: ATP binding (GO:0005524), Molecular Function: heat shock protein binding (GO:0031072), Molecular Function: unfolded protein binding (GO:0051082)
Os05g0334000	-1.84966	0.000139154	8.55	11.58	1.43	3.22	Heat shock protein DnaJ family protein.	Biological Process: protein folding (GO:0006457), Biological Process: response to heat (GO:0009408), Molecular Function: ATP binding (GO:0005524), Molecular Function: heat shock protein binding (GO:0031072), Molecular Function: unfolded protein binding (GO:0051082)
Os05g0365300	-2.04021	1.03817e-05	4.04	5.13	1.2	0.5	Similar to NBS-LRR-like protein (Fragment).	Molecular Function: ADP binding (GO:0043531)
Os05g0365500	-1.69073	0.000284017	16.53	26.27	9.67	10.01	Tetratricopeptide-like helical domain containing protein.	Molecular Function: binding (GO:0005488)
Os05g0371133	-2.54622	1.02926e-10	125.59	198.41	44.45	40.07	Non-protein coding transcript.
Os05g0371500	-2.0023	2.00946e-06	100.24	102.73	36.36	36.86	Conserved hypothetical protein.
Os05g0391200	-1.50239	0.0107169	18.86	21.45	12.36	6.79	Protein of unknown function DUF288 domain containing protein.
Os05g0412300	1.7989	0.00018229	5.39	3.12	15.4	28.94	HMG-I and HMG-Y, DNA-binding domain containing protein.
Os05g0430300	1.53642	0.00498239	8.69	11.88	13.73	23.49	Similar to predicted protein.
Os05g0436900	-1.50649	0.00819784	5.41	9.7	2.68	1.49	Zinc finger, DHHC-type domain containing protein.	Molecular Function: zinc ion binding (GO:0008270)
Os05g0455200	1.63363	0.0024063	1.72	6.12	9.59	12.35	Similar to QSH-1.
Os05g0466600	1.5167	2.99162e-05	449.43	383.99	653.52	615.11	Similar to Histone H4.	Biological Process: nucleosome assembly (GO:0006334), Cellular Component: nucleosome (GO:0000786), Cellular Component: nucleus (GO:0005634), Molecular Function: DNA binding (GO:0003677)
Os05g0475550	2.89779	1.09568e-11	0	0	34.78	37.65	Non-protein coding transcript.
Os05g0515400	1.53095	0.00301885	13.12	10.85	20.21	20.49	Similar to Auxin response factor 14.	Biological Process: regulation of transcription, DNA-dependent (GO:0006355), Biological Process: response to hormone stimulus (GO:0009725), Cellular Component: nucleus (GO:0005634), Molecular Function: DNA binding (GO:0003677)
Os05g0547600	-2.00298	5.02503e-07	78.46	72.04	28.02	29.39	Hypothetical protein.
Os05g0558400	-1.86883	4.86706e-09	166.9	141.61	68.64	75.16	Similar to Branched-chain-amino-acid aminotransferase 3, chloroplast precursor (EC 2.6.1.42) (Atbcat-3).	Biological Process: metabolic process (GO:0008152), Biological Process: branched chain family amino acid metabolic process (GO:0009081), Molecular Function: catalytic activity (GO:0003824), Molecular Function: branched-chain-amino-acid transaminase activity (GO:0004084)
Os05g0587700	-1.63288	0.00243454	18.54	12.65	7.97	3.75	Conserved hypothetical protein.
Os06g0119600	-1.5731	0.00461183	13.78	15.33	6.79	5.86	Peptidase aspartic, catalytic domain containing protein.	Biological Process: proteolysis (GO:0006508), Molecular Function: aspartic-type endopeptidase activity (GO:0004190)
Os06g0121800	-1.69583	0.00054011	5.35	16.63	2.39	1.1	Hypothetical conserved gene.	Biological Process: proteolysis (GO:0006508), Molecular Function: aspartic-type endopeptidase activity (GO:0004190)
Os06g0130900	1.52536	0.00012547	427.75	317.12	631.96	527.67	Similar to Histone H3 (Fragment).	Biological Process: nucleosome assembly (GO:0006334), Cellular Component: nucleosome (GO:0000786), Molecular Function: DNA binding (GO:0003677)
Os06g0140700	-1.67098	0.00151355	15.56	21.39	5.68	7.49	Similar to Homeodomain leucine zipper protein (Fragment).	Biological Process: regulation of transcription, DNA-dependent (GO:0006355), Cellular Component: nucleus (GO:0005634), Molecular Function: transcription regulatory region sequence-specific DNA binding (GO:0000976), Molecular Function: DNA binding (GO:0003677), Molecular Function: sequence-specific DNA binding transcription factor activity (GO:0003700), Molecular Function: protein binding (GO:0005…
Os06g0143700	-1.72021	0.000814753	7.41	14	3.33	3.69	Similar to Sulfate transporter 2.	Biological Process: transport (GO:0006810), Biological Process: sulfate transport (GO:0008272), Biological Process: transmembrane transport (GO:0055085), Cellular Component: membrane (GO:0016020), Cellular Component: integral to membrane (GO:0016021), Molecular Function: transporter activity (GO:0005215), Molecular Function: secondary active sulfate transmembrane transporter activity (GO:0008271)
Os06g0199050	-1.81473	0.000182896	694.75	1135.53	392.15	256.09	Similar to predicted protein.
Os06g0254300	3.27427	8.3585e-14	0	0	10.19	9.25	Similar to EF-hand calcium bining protein.	Molecular Function: calcium ion binding (GO:0005509)
Os06g0255700	1.56769	0.000250931	18.39	18.13	28.21	31.63	DEAD-like helicase, N-terminal domain containing protein.	Molecular Function: nucleic acid binding (GO:0003676), Molecular Function: DNA binding (GO:0003677), Molecular Function: helicase activity (GO:0004386), Molecular Function: ATP binding (GO:0005524)
Os06g0256900	1.79407	6.39764e-06	28.03	42.96	79.74	60.6	Similar to Endo-beta-1, 4-glucanase precursor (EC 3.2.1.4).	Biological Process: carbohydrate metabolic process (GO:0005975), Molecular Function: catalytic activity (GO:0003824), Molecular Function: hydrolase activity, hydrolyzing O-glycosyl compounds (GO:0004553)
Os06g0295500	-2.0391	1.76579e-06	2.83	3.21	0.07	0.08	Non-protein coding transcript.
Os06g0301500	1.86673	8.93699e-08	152.47	132.53	261.3	306.55	Hypothetical protein.
Os06g0332600	2.0992	4.68156e-06	6.9	5.63	32.28	28.66	Similar to Rf2 protein.
Os06g0470350	1.60321	0.00207624	23.85	23.22	38.76	52.68	Hypothetical gene.
Os06g0516800	-1.83236	2.05025e-05	5.99	8.53	0	0.23	Hypothetical gene.
Os06g0598800	-1.53763	0.000447895	63.37	57.64	38.61	29.82	Similar to Fatty acid elongase 1-like protein.	Biological Process: fatty acid biosynthetic process (GO:0006633), Biological Process: metabolic process (GO:0008152), Biological Process: lipid biosynthetic process (GO:0008610), Cellular Component: membrane (GO:0016020), Molecular Function: catalytic activity (GO:0003824), Molecular Function: transferase activity, transferring acyl groups other than amino-acyl groups (GO:0016747)
Os06g0696400	-2.37753	7.06622e-14	143.12	155.21	51.14	51.35	Similar to Endotransglucosylase/hydrolase XTH5.	Biological Process: carbohydrate metabolic process (GO:0005975), Biological Process: cellular glucan metabolic process (GO:0006073), Cellular Component: cell wall (GO:0005618), Cellular Component: apoplast (GO:0048046), Molecular Function: hydrolase activity, hydrolyzing O-glycosyl compounds (GO:0004553), Molecular Function: xyloglucan:xyloglucosyl transferase activity (GO:0016762)
Os07g0124400	-1.53465	0.00476227	60.77	59.81	35.44	25.44	Hypothetical conserved gene.
Os07g0448100	-1.59431	0.00380065	27.11	40.26	19.87	7.62	Similar to Plasma membrane integral protein ZmPIP2-6.	Biological Process: transport (GO:0006810), Biological Process: water transport (GO:0006833), Biological Process: transmembrane transport (GO:0055085), Cellular Component: membrane (GO:0016020), Cellular Component: integral to membrane (GO:0016021), Molecular Function: transporter activity (GO:0005215)
Os07g0490100	3.22919	4.39451e-13	1.92	1.8	16.35	22.62	UDP-glucuronosyl/UDP-glucosyltransferase family protein.	Biological Process: metabolic process (GO:0008152), Molecular Function: transferase activity, transferring hexosyl groups (GO:0016758)
Os07g0509800	-2.255	2.80747e-07	17.42	20.5	5.75	3.44	Similar to adenosine 5'-phosphosulfate reductase 2.	Biological Process: metabolic process (GO:0008152), Biological Process: sulfate reduction (GO:0019419), Biological Process: cell redox homeostasis (GO:0045454), Biological Process: oxidation-reduction process (GO:0055114), Molecular Function: catalytic activity (GO:0003824), Molecular Function: oxidoreductase activity, acting on a sulfur group of donors, disulfide as acceptor (GO:0016671)
Os07g0511400	3.08783	3.54225e-12	2.91	4	49.38	39.84	Hypothetical protein.
Os07g0597000	1.93765	9.33e-14	320.25	314.32	630.81	611.95	Similar to Eukaryotic translation initiation factor 5A (eIF-5A).	Biological Process: translational frameshifting (GO:0006452), Biological Process: peptidyl-lysine modification to hypusine (GO:0008612), Biological Process: positive regulation of translational elongation (GO:0045901), Biological Process: positive regulation of translational termination (GO:0045905), Molecular Function: RNA binding (GO:0003723), Molecular Function: translation elongation factor a…
Os07g0597100	2.38571	7.0244e-08	12.66	6.3	53.09	37.59	Similar to Saccharopine dehydrogenase.
Os07g0597400	14.3034	2.78311e-66	0	0	134.27	121.53	Conserved hypothetical protein.
Os07g0598500	1.57899	0.00398939	6.56	9.59	16.52	16.43	Pentatricopeptide repeat domain containing protein.	Molecular Function: binding (GO:0005488)
Os07g0602100	1.63104	0.00174731	42.82	28.99	71.84	76.62	Conserved hypothetical protein.
Os07g0611600	-1.64658	0.00162122	42.58	33.64	17.37	14.45	Hypothetical conserved gene.
Os07g0642400	-1.60957	0.0025263	5.18	6.22	1.85	1.06	Similar to chromatin remodeling complex subunit.	Molecular Function: nucleic acid binding (GO:0003676), Molecular Function: DNA binding (GO:0003677), Molecular Function: helicase activity (GO:0004386), Molecular Function: protein binding (GO:0005515), Molecular Function: ATP binding (GO:0005524), Molecular Function: zinc ion binding (GO:0008270), Molecular Function: hydrolase activity, acting on acid anhydrides, in phosphorus-containing anhydri…
Os07g0658500	1.54299	0.00122152	0.45	0.43	3.61	7.89	Hypothetical conserved gene.	Biological Process: transcription, DNA-dependent (GO:0006351), Molecular Function: polynucleotide adenylyltransferase activity (GO:0004652)
Os07g0690200	1.54802	0.00698411	17.89	12.89	41.44	26.57	Protein of unknown function DUF3511 domain containing protein.
Os08g0157600	-2.11572	1.08544e-12	88.99	80.14	35.92	32.73	Similar to LHY protein.
Os08g0160500	-1.50468	0.00211655	35.22	55.52	31.42	19.83	Similar to Cellulose synthase-like CslF6.	Biological Process: cellulose biosynthetic process (GO:0030244), Cellular Component: membrane (GO:0016020), Molecular Function: cellulose synthase (UDP-forming) activity (GO:0016760)
Os08g0237000	-1.59247	0.00173769	42.36	56.13	27.27	20.91	Xyloglucan endotransglycosylase/hydrolase protein 8 precursor (EC 2.4.1.207) (End-xyloglucan transferase) (OsXTH8) (OsXRT5).	Biological Process: carbohydrate metabolic process (GO:0005975), Biological Process: cellular glucan metabolic process (GO:0006073), Cellular Component: cell wall (GO:0005618), Cellular Component: apoplast (GO:0048046), Molecular Function: hydrolase activity, hydrolyzing O-glycosyl compounds (GO:0004553), Molecular Function: xyloglucan:xyloglucosyl transferase activity (GO:0016762)
Os08g0249400	2.62068	2.68024e-09	3.35	2.67	22.89	29.01	Hypothetical conserved gene.
Os08g0250200	1.87981	8.57033e-08	164.98	163.12	315.4	347.67	ATPase, F1 complex, epsilon subunit, mitochondrial family protein.	Biological Process: ATP synthesis coupled proton transport (GO:0015986), Cellular Component: mitochondrial proton-transporting ATP synthase complex, catalytic core F(1) (GO:0000275), Molecular Function: hydrogen ion transporting ATP synthase activity, rotational mechanism (GO:0046933), Molecular Function: proton-transporting ATPase activity, rotational mechanism (GO:0046961)
Os08g0255500	5.43548	1.50786e-25	0	0.1	10.95	10	Similar to BRASSINOSTEROID INSENSITIVE 1-associated receptor kinase 1.	Biological Process: proteolysis (GO:0006508), Molecular Function: aspartic-type endopeptidase activity (GO:0004190)
Os08g0258200	1.62505	0.00242652	6.86	6.36	12.86	16.33	Ankyrin domain containing protein.	Molecular Function: protein binding (GO:0005515), Molecular Function: zinc ion binding (GO:0008270)
Os08g0277900	1.54706	0.00496355	15.15	15.35	27.83	29.45	Similar to Syntaxin 52 (AtSYP52).	Molecular Function: protein binding (GO:0005515)
Os08g0280600	-1.53154	0.00837073	31.91	22.79	9.6	13.82	Reticulon domain containing protein.	Cellular Component: endoplasmic reticulum (GO:0005783)
Os08g0285350	-1.51856	0.00167026	37.07	33.8	2.2	1.21	Hypothetical conserved gene.
Os08g0389700	-1.53265	0.00841972	10.57	12.01	5.59	3.71	Similar to cDNA clone:001-103-F02, full insert sequence.
Os08g0398450	1.51064	0.000776306	0	0	12.61	41.6	Conserved hypothetical protein.
Os08g0412200	1.52291	2.01356e-05	506.12	441.97	658.96	784.84	Nucleotide-binding, alpha-beta plait domain containing protein.	Molecular Function: nucleotide binding (GO:0000166), Molecular Function: nucleic acid binding (GO:0003676)
Os08g0532350	1.53115	0.00298774	2.48	5.4	21.97	23.13	Hypothetical gene.
Os08g0557600	-1.65067	0.000678907	27.85	30.7	14.61	12.76	Similar to Cytosolic monodehydroascorbate reductase.	Biological Process: cell redox homeostasis (GO:0045454), Biological Process: oxidation-reduction process (GO:0055114), Cellular Component: cytoplasm (GO:0005737), Molecular Function: oxidoreductase activity (GO:0016491), Molecular Function: flavin adenine dinucleotide binding (GO:0050660)
Os09g0453100	-1.74558	3.8601e-05	40.81	58.37	28.59	17.37	Conserved hypothetical protein.
Os09g0483400	1.55376	0.00638698	12.99	20.82	30.73	42.65	Similar to Ubiquitin/ribosomal fusion protein (Fragment).
Os09g0491100	-1.68093	8.99139e-06	103.57	112.53	65.42	45.9	Similar to Beta-glucosidase 30.	Biological Process: carbohydrate metabolic process (GO:0005975), Molecular Function: catalytic activity (GO:0003824), Molecular Function: hydrolase activity, hydrolyzing O-glycosyl compounds (GO:0004553), Molecular Function: cation binding (GO:0043169)
Os09g0553100	1.57268	2.13794e-07	837.5	906.86	1438.3	1288.86	Similar to Histone H4.	Biological Process: nucleosome assembly (GO:0006334), Cellular Component: nucleosome (GO:0000786), Cellular Component: nucleus (GO:0005634), Molecular Function: DNA binding (GO:0003677)
Os09g0557900	1.70431	2.58565e-08	176.36	190.55	293.7	335.4	Similar to Protein phosphatase 2C gamma isoform (EC 3.1.3.16) (PP2C-gamma) (Protein phosphatase magnesium-dependent 1 gamma) (Protein phosphatase 1C) (Fibroblast growth factor inducible protein 13) (FIN13).	Molecular Function: copper ion binding (GO:0005507), Molecular Function: electron carrier activity (GO:0009055)
Os10g0159300	-1.62182	0.00100035	3.18	2.94	0.52	0.3	Conserved hypothetical protein.
Os10g0207400	1.67783	0.000822903	31.2	32.72	69.08	66.75	Conserved hypothetical protein.
Os10g0340800	1.56638	0.000556199	76.49	66.68	121.87	117.4	Conserved hypothetical protein.
Os10g0361000	-1.65579	0.000243492	11.41	15.99	0	1.01	Lipoxygenase, LH2 domain containing protein.	Molecular Function: protein binding (GO:0005515)
Os10g0477600	-1.55852	0.00399232	6.04	11.74	2	2.29	Similar to NAM / CUC2-like protein.	Biological Process: regulation of transcription, DNA-dependent (GO:0006355), Molecular Function: DNA binding (GO:0003677)
Os10g0509700	-1.66153	0.00112552	34.96	27.16	13.32	13.2	Hypothetical gene.
Os11g0139800	1.50621	0.00982172	72.31	83.87	138.37	160.33	Non-protein coding transcript.
Os11g0149100	1.55489	0.0046411	11.98	10.59	19.89	23.04	AT-hook motif and PPC domain containing protein, Drought tolerance, Regulation of root development under drought condition, Oxidative stress response, Regulation of the content of chlorophyll
Os11g0483900	1.54278	0.00405021	20.74	22.38	35.47	41.85	Engulfment and cell motility, ELM domain containing protein.	Biological Process: phagocytosis (GO:0006909), Cellular Component: cytoskeleton (GO:0005856)
Os11g0503400	1.51638	0.00996806	1.97	2.45	6.48	4.12	Conserved hypothetical protein.
Os11g0592200	-2.07285	1.32532e-06	20.06	30.16	1.04	0.6	Similar to Chitin-binding allergen Bra r 2 (Fragments).	Biological Process: defense response to bacterium (GO:0042742), Biological Process: defense response to fungus (GO:0050832)
Os11g0620100	1.50755	5.8523e-05	153.99	135.06	199.59	236.54	Hypothetical conserved gene.	Molecular Function: nucleotide binding (GO:0000166), Molecular Function: nucleic acid binding (GO:0003676)
Os11g0643700	-1.59893	0.000925827	39.17	35.25	17.16	20.44	Similar to predicted protein.	Biological Process: transport (GO:0006810), Cellular Component: nuclear pore (GO:0005643)
Os11g0687200	-1.6993	0.00094508	10.11	8.82	4.92	2.16	Hypothetical conserved gene.
Os12g0104400	-1.70791	0.000418274	24.2	28.26	13.42	9.19	Fatty acid desaturase, type 1 domain containing protein.	Biological Process: lipid metabolic process (GO:0006629), Biological Process: oxidation-reduction process (GO:0055114), Molecular Function: oxidoreductase activity, acting on paired donors, with oxidation of a pair of donors resulting in the reduction of molecular oxygen to two molecules of water (GO:0016717)
Os12g0189300	-1.53743	0.0066999	9.36	8.8	3.48	2.1	Non-protein coding transcript.
Os12g0204100	-2.56347	1.1714e-09	14.72	11.33	0	0	Similar to Major intrinsic protein, expressed.	Biological Process: transport (GO:0006810), Cellular Component: membrane (GO:0016020), Molecular Function: transporter activity (GO:0005215)
Os12g0204200	-6.43834	8.5233e-31	37.36	50.2	0	0	Hypothetical conserved gene.
Os12g0209700	-2.31955	2.10701e-07	13.41	15.55	1.55	2.85	Hypothetical conserved gene.
Os12g0210500	-1.64826	0.000649385	8.97	13.43	0.92	1.77	Conserved hypothetical protein.
Os12g0210601	-1.62783	0.000216631	27.72	41.29	0	0	Hypothetical conserved gene.
Os12g0211400	1.75993	5.73464e-05	0.21	0.29	6.82	5.53	A/G-specific adenine glycosylase MutY, bacterial form domain containing protein.	Biological Process: DNA repair (GO:0006281), Biological Process: base-excision repair (GO:0006284), Molecular Function: catalytic activity (GO:0003824), Molecular Function: endonuclease activity (GO:0004519), Molecular Function: hydrolase activity (GO:0016787), Molecular Function: 4 iron, 4 sulfur cluster binding (GO:0051539)
Os12g0216500	2.14183	2.14431e-07	0	0	12.2	11.1	Hypothetical gene.
Os12g0225100	1.55849	1.43126e-06	859.84	780.41	1172.42	1369.77	Similar to RNA binding protein.
Os12g0225150	1.53011	0.00142304	26.78	38.74	50.97	56.15	Hypothetical protein.
Os12g0228900	2.47919	1.79882e-08	0.52	1.78	10.81	10.12	Similar to Leucine Rich Repeat family protein, expressed.
Os12g0235300	-2.5902	8.37558e-10	16.7	18.34	0	0	Conserved hypothetical protein.
Os12g0239300	-24.783	6.54137e-109	125.44	124.69	0.46	0	Similar to Mov34/MPN/PAD-1 family protein.
Os12g0244100	-1.52846	0.000688375	41.36	54.71	29.43	24.94	Similar to stromal 70 kDa heat shock-related protein.	Molecular Function: ATP binding (GO:0005524)
Os12g0244800	-2.01723	1.46567e-06	2.43	2.97	0	0	Conserved hypothetical protein.
Os12g0245700	-1.57174	0.00403773	37.38	41.55	16.48	5	Hypothetical conserved gene.
Os12g0250900	-2.19272	1.48591e-07	11.63	16.2	0	0	BRCT domain containing protein.	Cellular Component: intracellular (GO:0005622)
Os12g0254400	-2.50496	2.514e-09	10.5	14.59	0	0	Hypothetical protein.
Os12g0254601	-1.92545	4.80573e-06	5.61	6.9	0	0	Hypothetical gene.
Os12g0254700	-1.85302	1.87805e-05	1.89	2.33	0.11	0	Similar to H-ATPase.
Os12g0256000	-1.5187	0.0082268	9.28	9.68	1.15	4.78	Alpha/beta hydrolase fold-3 domain containing protein.	Biological Process: metabolic process (GO:0008152), Molecular Function: hydrolase activity (GO:0016787)
Os12g0256300	-1.97856	4.50815e-06	28.07	27.01	6.67	12.94	Similar to Schizosaccharomyces pombe (Fragment).	Biological Process: RNA metabolic process (GO:0016070), Molecular Function: binding (GO:0005488), Molecular Function: protein binding (GO:0005515)
Os12g0256600	-3.35791	5.43546e-14	19.79	18.52	0.64	0	Conserved hypothetical protein.
Os12g0257450	-1.65997	0.000140062	52.65	20.97	0	0	Non-protein coding transcript.
Os12g0262100	-1.54609	0.00337596	4.32	5.54	1.24	0.63	HAT dimerisation domain containing protein.	Molecular Function: nucleic acid binding (GO:0003676), Molecular Function: protein dimerization activity (GO:0046983)
Os12g0263800	-1.87978	9.37519e-06	19.52	22.96	0.93	0.16	Similar to Isoflavone reductase-like protein 1.
Os12g0267900	-1.73229	0.000117382	17.64	18.31	7.94	8.28	Zinc finger, RING/FYVE/PHD-type domain containing protein.	Molecular Function: protein binding (GO:0005515), Molecular Function: zinc ion binding (GO:0008270)
Os12g0275400	-1.78537	2.91889e-05	11.76	13.94	0	0	Hypothetical conserved gene.
Os12g0281966	2.83969	2.3071e-11	0	0	62.88	46.23	Non-protein coding transcript.
Os12g0291100	2.52835	3.63381e-09	10.6	11.76	46.45	51.34	Non-protein coding transcript.
Os12g0405300	-1.55533	0.000539782	2.19	4.01	0	0	Conserved hypothetical protein.
Os12g0409800	-2.48121	6.41277e-11	36.64	31.29	11.22	8.1	Conserved hypothetical protein.
Os12g0410050	1.53012	0.00376144	61.19	45.65	81.15	103.83	Hypothetical conserved gene.
Os12g0411700	-1.6105	0.00255719	3.81	8.78	1.25	2.03	Similar to white-brown-complex ABC transporter family.	Cellular Component: membrane (GO:0016020)
Os12g0416900	-2.29771	3.64232e-08	12.39	23.01	0	0	Conserved hypothetical protein.
Os12g0417000	-4.75205	7.09794e-22	18.66	21.93	0	0	Transposase, Ptta/En/Spm, plant domain containing protein.
Os12g0421000	-1.90749	5.03389e-05	23.45	30.76	9.18	7.91	Similar to Barley stem rust resistance protein.	Biological Process: metal ion transport (GO:0030001), Molecular Function: metal ion binding (GO:0046872)
Os12g0425500	-1.51699	0.00140206	2.75	4.41	0.15	0.17	Hypothetical conserved gene.
Os12g0425800	-10.3916	1.98801e-50	100.94	106.85	0	0.39	Hypothetical protein.
Os12g0439201	-1.60666	0.000280732	16.11	8.22	0	0	Hypothetical gene.
Os12g0441700	-4.43028	4.17842e-20	7.79	11.63	0.07	0	Conserved hypothetical protein.
Os12g0443500	-1.58222	0.000496314	48.29	43.45	24.61	24.22	Similar to UDP-glucose 6-dehydrogenase (EC 1.1.1.22) (UDP-Glc dehydrogenase) (UDP-GlcDH) (UDPGDH).	Biological Process: oxidation-reduction process (GO:0055114), Molecular Function: nucleotide binding (GO:0000166), Molecular Function: oxidoreductase activity (GO:0016491), Molecular Function: oxidoreductase activity, acting on the CH-OH group of donors, NAD or NADP as acceptor (GO:0016616), Molecular Function: NAD binding (GO:0051287)
Os12g0480250	1.5237	0.0012299	1.02	0.4	7.31	12.64	Hypothetical protein.
Os12g0484900	1.55554	9.50437e-05	57.95	56.16	86.01	95.51	Similar to Growth-regulating factor 7.	Biological Process: regulation of transcription, DNA-dependent (GO:0006355), Cellular Component: nucleus (GO:0005634), Molecular Function: protein binding (GO:0005515), Molecular Function: ATP binding (GO:0005524), Molecular Function: hydrolase activity, acting on acid anhydrides, in phosphorus-containing anhydrides (GO:0016818)
Os12g0503000	-1.76918	0.000277624	12.87	14.16	6.18	4.06	Similar to Allantoin permease.
Os12g0510000	-1.53486	0.00482222	9.67	12.57	6.9	4.28	Conserved hypothetical protein.
Os12g0569700	-1.52476	0.000451545	56.55	56.09	39.63	25.11	Similar to Heat shock protein 70.	Molecular Function: ATP binding (GO:0005524)
Os12g0572500	1.51312	0.0079044	11.44	11.93	20.06	22.59	Region of unknown function XH domain containing protein.
Os12g0632000	1.71301	2.61927e-07	463.98	406.24	669.87	856.85	Gly-rich protein, Partner protein of RF5, Fertility restoration	Molecular Function: nucleotide binding (GO:0000166), Molecular Function: nucleic acid binding (GO:0003676)
Os12g0638700	-1.58801	0.000141358	45.08	51.57	31.36	21.34	Similar to N.plumbaginifolia H+-translocating ATPase mRNA.	Biological Process: ATP catabolic process (GO:0006200), Biological Process: ATP biosynthetic process (GO:0006754), Biological Process: cation transport (GO:0006812), Biological Process: metabolic process (GO:0008152), Cellular Component: membrane (GO:0016020), Cellular Component: integral to membrane (GO:0016021), Molecular Function: catalytic activity (GO:0003824), Molecular Function: ATP bindin…

## Sheet: Table S2
Table S2. Enriched GO terms of DEGs between WT and lpa1-3
GO category	GO term and ID	# reference	# gene	Expected	Over/under	Fold enrichment	P value	-log10(P value)
Molecular function (complete)	hydrolase activity, acting on glycosyl bonds (GO:0016798)	500	9	2.41	+	3.74	0.000839	3.07624
	hydrolase activity, hydrolyzing O-glycosyl compounds (GO:0004553)	428	8	2.06	+	3.89	0.00128	2.89279
	chitin binding (GO:0008061)	17	2	0.08	+	24.46	0.0037	2.4318
	monovalent inorganic cation transmembrane transporter activity (GO:0015077)	210	5	1.01	+	4.95	0.00389	2.41005
	proton-exporting ATPase activity, phosphorylative mechanism (GO:0008553)	19	2	0.09	+	21.88	0.00451	2.34582
	inorganic molecular entity transmembrane transporter activity (GO:0015318)	533	8	2.56	+	3.12	0.00478	2.32057
	oxidoreductase activity (GO:0016491)	1833	18	8.82	+	2.04	0.00482	2.31695
	proton transmembrane transporter activity (GO:0015078)	143	4	0.69	+	5.82	0.00559	2.25259
	glucosyltransferase activity (GO:0046527)	156	4	0.75	+	5.33	0.00751	2.12436
	nucleic acid binding (GO:0003676)	3612	29	17.37	+	1.67	0.00778	2.10902
	DNA binding (GO:0003677)	2076	19	9.99	+	1.9	0.0082	2.08619
	active ion transmembrane transporter activity (GO:0022853)	161	4	0.77	+	5.17	0.00835	2.07831
	xyloglucan:xyloglucosyl transferase activity (GO:0016762)	27	2	0.13	+	15.4	0.0085	2.07058
	adenylyl-sulfate reductase (glutathione) activity (GO:0033741)	1	1	0	+	> 100	0.00955	2.02
	4-hydroxy-3-methylbut-2-en-1-yl diphosphate synthase activity (GO:0046429)	1	1	0	+	> 100	0.00955	2.02
Biological process (complete)	aminoglycan metabolic process (GO:0006022)	25	3	0.12	+	24.95	0.000324	3.48945
	positive regulation of growth (GO:0045927)	35	3	0.17	+	17.82	0.000806	3.09366
	proton export across plasma membrane (GO:0120029)	8	2	0.04	+	51.97	0.001	3
	export across plasma membrane (GO:0140115)	9	2	0.04	+	46.2	0.00122	2.91364
	response to stress (GO:0006950)	1715	18	8.25	+	2.18	0.00202	2.69465
	terpenoid catabolic process (GO:0016115)	14	2	0.07	+	29.7	0.00262	2.5817
	regulation of growth (GO:0040008)	117	4	0.56	+	7.11	0.0028	2.55284
	response to biotic stimulus (GO:0009607)	291	6	1.4	+	4.29	0.00321	2.49349
	cell wall organization or biogenesis (GO:0071554)	404	7	1.94	+	3.6	0.00384	2.41567
	oxidation-reduction process (GO:0055114)	1983	19	9.54	+	1.99	0.00428	2.36856
	glucosamine-containing compound catabolic process (GO:1901072)	19	2	0.09	+	21.88	0.00451	2.34582
	chitin catabolic process (GO:0006032)	19	2	0.09	+	21.88	0.00451	2.34582
	chitin metabolic process (GO:0006030)	19	2	0.09	+	21.88	0.00451	2.34582
	aminoglycan catabolic process (GO:0006026)	19	2	0.09	+	21.88	0.00451	2.34582
	amino sugar catabolic process (GO:0046348)	19	2	0.09	+	21.88	0.00451	2.34582
	defense response (GO:0006952)	668	9	3.21	+	2.8	0.00563	2.24949
	macromolecule modification (GO:0043412)	3327	6	16	-	0.37	0.00577	2.23882
	hydrogen peroxide catabolic process (GO:0042744)	145	4	0.7	+	5.74	0.00586	2.2321
	hydrogen peroxide metabolic process (GO:0042743)	145	4	0.7	+	5.74	0.00586	2.2321
	cell wall macromolecule metabolic process (GO:0044036)	146	4	0.7	+	5.7	0.006	2.22185
	response to bacterium (GO:0009617)	148	4	0.71	+	5.62	0.00629	2.20135
	glucosamine-containing compound metabolic process (GO:1901071)	24	2	0.12	+	17.32	0.00687	2.16304
	cellular protein metabolic process (GO:0044267)	3890	8	18.71	-	0.43	0.00701	2.15428
	defense response to other organism (GO:0098542)	244	5	1.17	+	4.26	0.00717	2.14448
	regulation of cellular pH (GO:0030641)	26	2	0.13	+	15.99	0.00794	2.10018
	regulation of intracellular pH (GO:0051453)	26	2	0.13	+	15.99	0.00794	2.10018
	phosphate-containing compound metabolic process (GO:0006796)	2617	4	12.59	-	0.32	0.00801	2.09637
	reactive oxygen species metabolic process (GO:0072593)	165	4	0.79	+	5.04	0.00906	2.04287
	carbohydrate storage (GO:0052576)	1	1	0	+	> 100	0.00955	2.02
	carbohydrate localization (GO:0052575)	1	1	0	+	> 100	0.00955	2.02
	dorsal/ventral pattern formation (GO:0009953)	1	1	0	+	> 100	0.00955	2.02
	sulfate reduction (GO:0019419)	1	1	0	+	> 100	0.00955	2.02
	determination of dorsal identity (GO:0048263)	1	1	0	+	> 100	0.00955	2.02
	determination of dorsal/ventral asymmetry (GO:0048262)	1	1	0	+	> 100	0.00955	2.02
	isoprenoid catabolic process (GO:0008300)	29	2	0.14	+	14.34	0.00968	2.01412
	cellular monovalent inorganic cation homeostasis (GO:0030004)	29	2	0.14	+	14.34	0.00968	2.01412
	phosphorylation (GO:0016310)	1889	2	9.09	-	0.22	0.00973	2.01189
Cellular component (complete)	cell wall (GO:0005618)	323	7	1.55	+	4.51	0.00113	2.94692
	external encapsulating structure (GO:0030312)	327	7	1.57	+	4.45	0.00121	2.91721
	extracellular region (GO:0005576)	835	10	4.02	+	2.49	0.00793	2.10073
	plasmodesma (GO:0009506)	252	5	1.21	+	4.12	0.00815	2.08884
	cell-cell junction (GO:0005911)	252	5	1.21	+	4.12	0.00815	2.08884
	symplast (GO:0055044)	252	5	1.21	+	4.12	0.00815	2.08884
	anchoring junction (GO:0070161)	252	5	1.21	+	4.12	0.00815	2.08884
	cell junction (GO:0030054)	252	5	1.21	+	4.12	0.00815	2.08884

## Sheet: Table S3 
Table S3. Primer sequences used for this study
Primer name	MSU gene locus	Primer sequence (5' -> 3')	Purpose
LPA1_RT-F	Os03g0237250	CGGCATCCTCTTCTCCAGGA	Semi-quantitative RT-PCR
LPA1_RT-R		GCTGCTGGTGATCAGAAGATT
PAL1_RT-F	Os02g0626100	CAACTAAGCCAAGATCCCATCG	Semi-quantitative RT-PCR
PAL1_RT-R		ACGGCAACGAACGAAGAAAATA
Actin1_qRT-F	Os03g0718100	CCACTATGTTCCCTGGCATT	qRT-PCR
Actin1_qRT-R		GTACTCAGCCTTGGCAATCC
Ubi-Yang'15_qRT-F	Os01g0328400	AACCAGCTGAGGCCCAAGA	qRT-PCR
Ubi-Yang'15_qRT-R		ACGATTGATTTAACCAGTCCATGA
OsSUS1_qRT-F	Os03g0401300	CACCAATCCATTCCACCTCCG	qRT-PCR
OsSUS1_qRT-R		ATTGCTCTCCTCTTCCTCTTGG
OsEXP6_qRT-F	Os03g0336400	GAGAAGGCAAGGCATTTCGC	qRT-PCR
OsEXP6_qRT-R		TGCCACATGCCCTGTACAAA
OsXTH11_qRT-F	Os06g0696400	GCATGCATGATCCGTCATCG	qRT-PCR
OsXTH11_qRT-R		CGTACATCGACCCCGTGTTA
OsXTH17_qRT-F	Os08g0237000	ACCAACGTCTGGGCTAATGG	qRT-PCR
OsXTH17_qRT-R		TACGCCAGGTCGTCGTACTT
OsGIF1_qRT-F	Os04g0413500	GGGTATCACTTCCAGCCACC	qRT-PCR
OsGIF1_qRT-R		TCACGTGACACTGAGTGCG
OsGLN11_qRT-F	Os02g0735200	CGTCGTCTCATTTGACCCCA	qRT-PCR
OsGLN11_qRT-R		TCCTTGTGCCTGAGCTTGAG
CHT4_qRT-F	Os04g0493400	CTACACACGGCAATCGTTCC	qRT-PCR
CHT4_qRT-R		TGTCCAGTCTCGTGTGTGAC
miR166-stemloop-RT	miRNA166	GTTGGCTCTGGTGCAGGGTCCGAGGTATTCGCACCAGAGCCAACGGGGAA	Stem-loop RT-PCR
miR166-F		GTTTTCGGACCAGGCTTCA	qRT-PCR
universal reverse primer		GTGCAGGGTCCGAGGT
EF1α_F	Os03g0177900	CGCTCTTCTTGCTTTCACTCTTG	qRT-PCR
EF1α_R		TAGGATGAGACTTCCTTCACGATTTC
